# Supplementary material for: TNEA therapy promotes the autophagic degradation of NLRP3 inflammasome in a transgenic mouse model of Alzheimer’s disease via TFEB/TFE3 activation
Source: J Neuroinflammation. 2023 Feb 2;20:21. doi: 10.1186/s12974-023-02698-w (PMC9896717; doi:10.1186/s12974-023-02698-w)
Supplement: Supplementary file 2 — Additional file 2. Table S1. Source data and statistical analysis. [file 12974_2023_2698_MOESM2_ESM.xlsx]

## Sheet: Fig 1
Fig 1B Probe test	Distance traveled							Platform location crossed
	WT	5xFAD	5xFAD+TNEA	5xFAD+GB13	5xFAD+GV24			WT	5xFAD	5xFAD+TNEA	5xFAD+GB13	5xFAD+GV24
	31.14	24.73	45.33	35.74	24.45			1	0	2	1	5
	43.21	18.32	33.95	33.56	38.19			5	1	3	2	4
	39.72	22.27	31.18	37.67	37.47			3	0	3	2	3
	28.47	25.22	28.47	44.63	32.8			2	0	1	2	2
	43.95	28.14	42.31	40.51	35.03			3	0	1	5	2
	33.29	25.04	25.66	35.77	26.01			3	1	3	4	1
	42.99	19.86	38.53	26.57	22.51			2	1	1	3	1
	43.41	28.44	26.58	26.3	32.89			5	1	2	2	1
	20.53	28.72	27.67	23.63	31.58			1	1	3	0	0
	28.35	24.86	28.56	29.17	22.53			1	2	3	2	0
	41.15			28.98	22.98			4	1	3	1
								4	1
Mean	36.02	24.56	32.82	32.96	29.68			2
Std. Deviation	8.03	3.531	6.968	6.586	6.112			1
Std. Error of Mean	2.421	1.117	2.203	1.986	1.843
							Mean	2.643	0.75	2.273	2.182	1.9
Brown-Forsythe ANOVA test							Std. Deviation	1.447	0.6216	0.9045	1.401	1.663
F* (DFn, DFd)	4.749 (4.000, 41.63)						Std. Error of Mean	0.3867	0.1794	0.2727	0.4225	0.526
P value	0.003
P value summary	**						Dunnett's multiple comparisons test	Mean Diff.	95.00% CI of diff.	Below threshold?	Summary	Adjusted P Value
Significant diff. among means (P < 0.05)?	Yes						5xFAD vs. WT	-1.893	-3.143 to -0.6430	Yes	**	0.0014
							5xFAD vs. 5xFAD+TNEA	-1.523	-2.849 to -0.1966	Yes	*	0.0195
Welch's ANOVA test							5xFAD vs. 5xFAD+GB13	-1.432	-2.758 to -0.1057	Yes	*	0.0305
W (DFn, DFd)	7.199 (4.000, 23.47)						5xFAD vs. 5xFAD+GV24	-1.15	-2.510 to 0.2103	No	ns	0.1199
P value	0.0006
P value summary	***
Significant diff. among means (P < 0.05)?	Yes
Data summary
Number of treatments (columns)	5
Number of values (total)	53
Dunnett's T3 multiple comparisons test	Mean Diff.	95.00% CI of diff.	Below threshold?	Summary	Adjusted P Value		B-?
5xFAD vs. WT	-11.46	-19.96 to -2.958	Yes	**	0.0029		A	WT
5xFAD vs. 5xFAD+TNEA	-8.264	-16.24 to -0.2897	Yes	*	0.02		C	5xFAD+TNEA
5xFAD vs. 5xFAD+GB13	-8.397	-15.52 to -1.277	Yes	**	0.0078		D	5xFAD+GB13
5xFAD vs. 5xFAD+GV24	-5.116	-11.85 to 1.618	No	ns	0.1108		E	5xFAD+GV24
Fig 1D	HI-TNEA-Fl-APP			HI-TNEA-CTFs
	5xFAD	5xFAD+TNEA		5xFAD	5xFAD+TNEA
	0.93786	0.261489		1.31954	0.32433
	0.702549	0.204877		1.02296	0.451788
	1.49116	0.368158		1.02005	0.676021
	0.826678	0.550712		0.952039	0.804976
	0.873814	0.410496		0.873927	0.610533
	1.16794	0.232422		0.811484	0.334131
Mean	1	0.338	Mean	1	0.5336
Std. Deviation	0.2856	0.1313	Std. Deviation	0.1771	0.195
Std. Error of Mean	0.1166	0.05358	Std. Error of Mean	0.07229	0.07961
Unpaired t test			Unpaired t test
P value	0.0004		P value	0.0015
P value summary	***		P value summary	**
Significantly different (P < 0.05)?	Yes		Significantly different (P < 0.05)?	Yes
One- or two-tailed P value?	Two-tailed		One- or two-tailed P value?	Two-tailed
t, df	t=5.159, df=10		t, df	t=4.337, df=10
	HI-GB13-Fl-APP			HI-GB13-CTFs
	5xFAD	5xFAD+GB13		5xFAD	5xFAD+GB13
	0.636556	0.767079		1.24894	0.465352
	1.02068	0.756254		1.19824	0.699859
	1.22853	0.903541		1.08944	0.97461
	0.906921	1.37957		1.02926	1.12864
	1.38196	1.04202		0.561857	1.68109
	0.825351	1.012		0.872269	0.973693
		1.05894			1.25463
Mean	1	0.9885	Mean	1	1.025
Std. Deviation	0.272	0.2127	Std. Deviation	0.2524	0.3912
Std. Error of Mean	0.111	0.0804	Std. Error of Mean	0.103	0.1478
Unpaired t test			Unpaired t test
P value	0.9332		P value	0.8941
P value summary	ns		P value summary	ns
Significantly different (P < 0.05)?	No		Significantly different (P < 0.05)?	No
One- or two-tailed P value?	Two-tailed		One- or two-tailed P value?	Two-tailed
t, df	t=0.08572, df=11		t, df	t=0.1362, df=11
	HI-GV24-Fl-APP			HI-GV24-CTFs
	5xFAD	5xFAD+GV24		5xFAD	5xFAD+GV24
	0.988676	0.605923		0.824697	0.581914
	0.869261	1.19428		1.21726	0.921313
	1.10226	0.240542		1.46941	0.814002
	1.12909	0.854379		1.31232	0.625709
	0.811315	0.845919		0.693931	0.303682
	1.0994			0.482383
Mean	1	0.7482	Mean	1	0.6493
Std. Deviation	0.134	0.3528	Std. Deviation	0.3892	0.2375
Std. Error of Mean	0.05472	0.1578	Std. Error of Mean	0.1589	0.1062
Unpaired t test			Unpaired t test
P value	0.1381		P value	0.1136
P value summary	ns		P value summary	ns
Significantly different (P < 0.05)?	No		Significantly different (P < 0.05)?	No
One- or two-tailed P value?	Two-tailed		One- or two-tailed P value?	Two-tailed
t, df	t=1.627, df=9		t, df	t=1.752, df=9
Fig.1F
	WT	5xFAD			5xFAD	5xFAD+TNEA	5xFAD+EA-GB13	5xFAD+EA-GV24
	0.82	1.85			0.91	0.52	0.83	1.05
	1.08	1.88			1.17	0.58	1.08	0.36
	1.16	2.23			0.91	0.68	0.87	0.22
	0.94	2.27			1	1.11	0.71	0.78
					1.13	0.65	0.91	0.39
					0.88	0.43	0.94
							0.93
Mean	1	2.058
Std. Deviation	0.1506	0.2232		Mean	1	0.6617	0.8957	0.56
Std. Error of Mean	0.07528	0.1116		Std. Deviation	0.1236	0.2374	0.1131	0.3439
				Std. Error of Mean	0.05046	0.09693	0.04275	0.1538
Unpaired t test
P value	0.0002			Dunnett's T3 multiple comparisons test	Mean Diff.	95.00% CI of diff.	Below threshold?	Summary	Adjusted P Value
P value summary	***			5xFAD vs. 5xFAD+TNEA	0.3383	0.01507 to 0.6616	Yes	*	0.0408
Significantly different (P < 0.05)?	Yes			5xFAD vs. 5xFAD+EA-GB13	0.1043	-0.08282 to 0.2914	No	ns	0.3566
One- or two-tailed P value?	Two-tailed			5xFAD vs. 5xFAD+EA-GV24	0.44	-0.1102 to 0.9902	No	ns	0.1059
t, df	t=7.855, df=6

## Sheet: Fig. 2
Fig. 2B	HI-TNEA-NLRP3			HI-TNEA-Pro-CASP1			HI-TNEA-cleaved-CASP1
	5xFAD	5xFAD+TNEA		5xFAD	5xFAD+TNEA		5xFAD	5xFAD+TNEA
	1.29	0.29		1.14	0.7		1.24	0.62
	1.09	0.26		1.03	0.57		0.97	0.5
	1.54	0.33		1.31	0.65		1.44	0.3
	0.85	0.41		0.8	0.5		0.82	0.33
	0.7	0.57		0.97	0.67		0.92	0.59
	0.52	0.37		0.74	0.48		0.62	0.85
Mean	0.9983	0.3717	Mean	0.9983	0.595	Mean	1.002	0.5317
Std. Deviation	0.3812	0.1111	Std. Deviation	0.2122	0.09225	Std. Deviation	0.2951	0.2039
Std. Error of Mean	0.1556	0.04534	Std. Error of Mean	0.08662	0.03766	Std. Error of Mean	0.1205	0.08324
Unpaired t test with Welch's correction			Unpaired t test			Unpaired t test
P value	0.0087		P value	0.0016		P value	0.0093
P value summary	**		P value summary	**		P value summary	**
Significantly different (P < 0.05)?	Yes		Significantly different (P < 0.05)?	Yes		Significantly different (P < 0.05)?	Yes
One- or two-tailed P value?	Two-tailed		One- or two-tailed P value?	Two-tailed		One- or two-tailed P value?	Two-tailed
Welch-corrected t, df	t=3.866, df=5.843		t, df	t=4.270, df=10		t, df	t=3.210, df=10
	HI-TNEA-Pro-IL-1B			HI-TNEA-cleaved IL-1B
	5xFAD	5xFAD+TNEA		5xFAD	5xFAD+TNEA
	1.32267	0.572517		1.15	0.27
	1.29812	0.326411		1.08	0.79
	1.0487	0.776795		1.17	0.46
	1.076	0.380473		1.24	0.58
	0.657574	0.299078		0.65	0.47
	0.596949	0.166549		0.71	0.25
Mean	1	0.4203	Mean	1	0.47
Std. Deviation	0.3101	0.219	Std. Deviation	0.2538	0.2015
Std. Error of Mean	0.1266	0.0894	Std. Error of Mean	0.1036	0.08226
Unpaired t test			Unpaired t test
P value	0.0038		P value	0.0025
P value summary	**		P value summary	**
Significantly different (P < 0.05)?	Yes		Significantly different (P < 0.05)?	Yes
One- or two-tailed P value?	Two-tailed		One- or two-tailed P value?	Two-tailed
t, df	t=3.740, df=10		t, df	t=4.006, df=10
Fig. 2D	HI-TNEA-ASC
Monomer			Dimer			Oligomer
WT	5xFAD	5xFAD+TNEA	WT	5xFAD	5xFAD+TNEA	WT	5xFAD	5xFAD+TNEA
0.99	5.81	1.63	1.67	3.28	0.92	0.91	2.63	1.04
0.7	10.4	0.39	0.73	4.06	0.04	0.92	3.95	1
1.38	0.6	0.86	0.6	1.71	0.12	1.16	2	1.17
Mean	1.023	5.603	Mean	1	3.017	Mean	0.9967	2.86
Std. Deviation	0.3412	4.903	Std. Deviation	0.5839	1.197	Std. Deviation	0.1415	0.9951
Std. Error of Mean	0.197	2.831	Std. Error of Mean	0.3371	0.691	Std. Error of Mean	0.08172	0.5745
ANOVA summary			ANOVA summary			ANOVA summary
F	2.599		F	8.606		F	9.843
P value	0.1538		P value	0.0173		P value	0.0127
P value summary	ns		P value summary	*		P value summary	*
Significant diff. among means (P < 0.05)?	No		Significant diff. among means (P < 0.05)?	Yes		Significant diff. among means (P < 0.05)?	Yes
R squared	0.4642		R squared	0.7415		R squared	0.7664
Dunnett's multiple comparisons test	Summary	Adjusted P Value	Dunnett's multiple comparisons test	Summary	Adjusted P Value	Dunnett's multiple comparisons test	Summary	Adjusted P Value
5xFAD vs. WT	ns	0.1638	5xFAD vs. WT	*	0.0411	5xFAD vs. WT	*	0.0139
5xFAD vs. 5xFAD+TNEA	ns	0.158	5xFAD vs. 5xFAD+TNEA	*	0.013	5xFAD vs. 5xFAD+TNEA	*	0.0166
Fig. 2F	HI-TNEA-p-RELA/RELA
	5xFAD	5xFAD+TNEA
	0.794613	1.59546
	0.773813	1.17916
	2.07518	1.47495
	1.04421	2.57499
	1.21384	1.93998
	0.785553	1.50329
Mann Whitney test
P value	0.0649
Exact or approximate P value?	Exact
P value summary	ns
Significantly different (P < 0.05)?	No
One- or two-tailed P value?	Two-tailed
Sum of ranks in column A,B	27 , 51
Mann-Whitney U	6
Fig. 2H	HI-GB13-Pro-IL-1B			HI-GV24-Pro-IL-1B
	5xFAD	5xFAD+GB13		5xFAD	5xFAD+GV24
	1.13101	0.84717		0.726875	0.909962
	1.0849	1.04952		0.684287	0.963685
	0.895697	0.909565		0.72674	0.698594
	1.01755	1.01548		1.29709	0.480169
	0.975599	1.06974		1.34557	0.692699
	0.895243	1.0107		1.21943
		1.16722
			Mean	1	0.749
Mean	1	1.01	Std. Deviation	0.3177	0.1936
Std. Deviation	0.09709	0.1053	Std. Error of Mean	0.1297	0.0866
Std. Error of Mean	0.03964	0.03979
			Mann Whitney test
Unpaired t test			P value	0.2468
P value	0.864		Exact or approximate P value?	Exact
P value summary	ns		P value summary	ns
Significantly different (P < 0.05)?	No		Significantly different (P < 0.05)?	No
One- or two-tailed P value?	Two-tailed		One- or two-tailed P value?	Two-tailed
t, df	t=0.1753, df=11		Sum of ranks in column A,B	43 , 23
			Mann-Whitney U	8
	HI-GB13-cleaved IL-1B			HI-GV24-cleaved IL-1B
	5xFAD	5xFAD+GB13		5xFAD	5xFAD+GV24
	1.16202	0.699089		1.20628	1.12329
	1.02574	1.15895		1.2292	1.6828
	1.0205	1.164		0.885776	1.18527
	1.39018	1.15832		1.09312	0.86797
	0.718811	1.34115		0.783955	0.61708
	0.682747	1.63564		0.80167
		1.42379
Mean	1	1.226	Mean	1	1.095
Std. Deviation	0.2681	0.2918	Std. Deviation	0.2014	0.3983
Std. Error of Mean	0.1094	0.1103	Std. Error of Mean	0.08222	0.1781
Unpaired t test			Unpaired t test
P value	0.1768		P value	0.6183
P value summary	ns		P value summary	ns
Significantly different (P < 0.05)?	No		Significantly different (P < 0.05)?	No
One- or two-tailed P value?	Two-tailed		One- or two-tailed P value?	Two-tailed
t, df	t=1.443, df=11		t, df	t=0.5159, df=9

## Sheet: Fig. 3
Fig. 3B
ASC/DAPI (% area)				NLRP3/DAPI (% area)				ASC/NLRP3 colocalization (% area)
WT	5xFAD	5xFAD+TNEA		WT	5xFAD	5xFAD+TNEA		WT	5xFAD	5xFAD+TNEA
19	36	19		15	25	10		6	17	2
14	40	27		11	44	13		4	21	7
18	46	24		11	37	14		6	15	5
21	37	36		14	42	14		10	15	6
	60	26			72	9			27	1
	67				66				32
Mean	18	47.67	26.4	Mean	12.75	47.67	12	Mean	6.5	21.17	4.2
Std. Deviation	2.944	12.94	6.189	Std. Deviation	2.062	17.9	2.345	Std. Deviation	2.517	6.998	2.588
Std. Error of Mean	1.472	5.283	2.768	Std. Error of Mean	1.031	7.306	1.049	Std. Error of Mean	1.258	2.857	1.158
ANOVA summary				ANOVA summary				ANOVA summary
F	14.21			F	16.49			F	19.14
P value	0.0007			P value	0.0004			P value	0.0002
P value summary	***			P value summary	***			P value summary	***
Significant diff. among means (P < 0.05)?	Yes			Significant diff. among means (P < 0.05)?	Yes			Significant diff. among means (P < 0.05)?	Yes
R squared	0.7031			R squared	0.7332			R squared	0.7613
Dunnett's multiple comparisons test	Summary	Adjusted P Value		Dunnett's multiple comparisons test	Summary	Adjusted P Value		Dunnett's multiple comparisons test	Summary	Adjusted P Value
5xFAD vs. WT	***	0.0006		5xFAD vs. WT	**	0.0011		5xFAD vs. WT	**	0.0012
5xFAD vs. 5xFAD+TNEA	**	0.0047		5xFAD vs. 5xFAD+TNEA	***	0.0006		5xFAD vs. 5xFAD+TNEA	***	0.0002

## Sheet: Fig. 4
Fig. 4B
	ASC/DAPI (% area)					SQSTM1/DAPI (% area)					ASC/SQSTM1 colocalization (% area)
	WT	5xFAD	5xFAD+TNEA			WT	5xFAD	5xFAD+TNEA			WT	5xFAD	5xFAD+TNEA
	12	81	18			8	49	9			3	16	2
	15	87	36			6	55	17			1	14	3
	6	65	47			4	52	16			1	18	1
	13	90	61			5	54	32			2	25	6
Mean	11.5	80.75	40.5		Mean	5.75	52.5	18.5		Mean	1.75	18.25	3
Std. Deviation	3.873	11.15	18.16		Std. Deviation	1.708	2.646	9.678		Std. Deviation	0.9574	4.787	2.16
Std. Error of Mean	1.936	5.573	9.078		Std. Error of Mean	0.8539	1.323	4.839		Std. Error of Mean	0.4787	2.394	1.08
ANOVA summary					ANOVA summary					ANOVA summary
F	30.95				F	67.66				F	35.54
P value	<0.0001				P value	<0.0001				P value	<0.0001
P value summary	****				P value summary	****				P value summary	****
Significant diff. among means (P < 0.05)?	Yes				Significant diff. among means (P < 0.05)?	Yes				Significant diff. among means (P < 0.05)?	Yes
R squared	0.8731				R squared	0.9376				R squared	0.8876
Dunnett's multiple comparisons test	Summary	Adjusted P Value			Dunnett's multiple comparisons test	Summary	Adjusted P Value			Dunnett's multiple comparisons test	Summary	Adjusted P Value
5xFAD vs. WT	****	<0.0001			5xFAD vs. WT	****	<0.0001			5xFAD vs. WT	****	<0.0001
5xFAD vs. 5xFAD+TNEA	**	0.0026			5xFAD vs. 5xFAD+TNEA	****	<0.0001			5xFAD vs. 5xFAD+TNEA	***	0.0001
Fig. 4D
ASC/DAPI (% area)					CTSD/DAPI (% area)						ASC/CTSD colocalization (% area)
	WT	5xFAD	5xFAD+TNEA			WT	5xFAD	5xFAD+TNEA			WT	5xFAD	5xFAD+TNEA
	10	17	16			31	10	34			3	5	2
	5	25	11			23	15	70			3	7	3
	7	23	19			57	13	30			2	7	1
	10	45	9			52	19	45			4	13	3
	12	33	10			69	14	29			5	5	3
Mean	8.8	28.6	13		Mean	46.4	14.2	41.6		Mean	3.4	7.4	2.4
Std. Deviation	2.775	10.81	4.301		Std. Deviation	18.97	3.271	17.1		Std. Deviation	1.14	3.286	0.8944
Std. Error of Mean	1.241	4.833	1.924		Std. Error of Mean	8.483	1.463	7.646		Std. Error of Mean	0.5099	1.47	0.4
ANOVA summary					ANOVA summary					ANOVA summary
F	11.42				F	6.83				F	8.14
P value	0.0017				P value	0.0105				P value	0.0058
P value summary	**				P value summary	*				P value summary	**
Significant diff. among means (P < 0.05)?	Yes				Significant diff. among means (P < 0.05)?	Yes				Significant diff. among means (P < 0.05)?	Yes
R squared	0.6555				R squared	0.5323				R squared	0.5757
Dunnett's multiple comparisons test	Summary	Adjusted P Value			Dunnett's multiple comparisons test	Summary	Adjusted P Value			Dunnett's multiple comparisons test	Summary	Adjusted P Value
5xFAD vs. WT	**	0.0013			5xFAD vs. WT	**	0.0093			5xFAD vs. WT	*	0.0185
5xFAD vs. 5xFAD+TNEA	**	0.0071			5xFAD vs. 5xFAD+TNEA	*	0.0237			5xFAD vs. 5xFAD+TNEA	**	0.0046

## Sheet: Fig. 5
Fig.B	TFEB			Fig.C	NLRP3
	sh-Scramble	sh-Tfeb			sh-Tfeb	sh-Tfeb+TNEA	sh-Scramble+TNEA
	1.53	0.32			1.15	1.18	0.58
	0.69	0.47			1.34	1.06	0.46
	0.76	0.47			1.56	0.63	0.23
	1.02	0.37			1.74	1.14	0.04
Mean	1	0.4075		Mean	1.448	1.003	0.3275
Std. Deviation	0.3808	0.075		Std. Deviation	0.2571	0.2533	0.2405
Std. Error of Mean	0.1904	0.0375		Std. Error of Mean	0.1285	0.1266	0.1202
Unpaired t test				Dunnett's multiple comparisons test	Mean Diff.	95.00% CI of diff.	Below threshold?	Summary	Adjusted P Value
P value	0.0224			sh-Tfeb+TNEA vs. sh-Tfeb	-0.445	-0.9078 to 0.01783	No	ns	0.0587
P value summary	*			sh-Tfeb+TNEA vs. sh-Scramble+TNEA	0.675	0.2122 to 1.138	Yes	**	0.0076
Significantly different (P < 0.05)?	Yes				pro-CASP1
One- or two-tailed P value?	Two-tailed			Fig.D	sh-Tfeb	sh-Tfeb+TNEA	sh-Scramble+TNEA
t, df	t=3.053, df=6				1.4	1.14	0.85
					1.53	1.16	0.6
					1.11	0.59	0.74
					2.03	1.1	0.72
				Mean	1.518	0.9975	0.7275
				Std. Deviation	0.3841	0.2728	0.1024
				Std. Error of Mean	0.1921	0.1364	0.05121
				Dunnett's multiple comparisons test	Mean Diff.	95.00% CI of diff.	Below threshold?	Summary	Adjusted P Value
				sh-Tfeb+TNEA vs. sh-Tfeb	-0.52	-1.035 to -0.005436	Yes	*	0.0478
				sh-Tfeb+TNEA vs. sh-Scramble+TNEA	0.27	-0.2446 to 0.7846	No	ns	0.331
				Fig.E	cleaved-CASP1
					sh-Tfeb	sh-Tfeb+TNEA	sh-Scramble+TNEA
					1.05	1.18	0.47
					1.04	0.98	0.43
					0.83	1.25	0.43
					1.08	0.96	0.26
				Mean	1	1.093	0.3975
				Std. Deviation	0.1146	0.1445	0.09359
				Std. Error of Mean	0.0573	0.07227	0.04679
				Dunnett's multiple comparisons test	Mean Diff.	95.00% CI of diff.	Below threshold?	Summary	Adjusted P Value
				sh-Tfeb+TNEA vs. sh-Tfeb	0.0925	-0.1282 to 0.3132	No	ns	0.4713
				sh-Tfeb+TNEA vs. sh-Scramble+TNEA	0.695	0.4743 to 0.9157	Yes	****	<0.0001
				Fig.F	pro-IL1B
					sh-Tfeb	sh-Tfeb+TNEA	sh-Scramble+TNEA
					1.02	1.01	1.01
					1.05	1.05	0.89
					1.05	1.01	0.97
					1.04	0.94	0.92
				Mean	1.04	1.003	0.9475
				Std. Deviation	0.01414	0.04573	0.05315
				Std. Error of Mean	0.007071	0.02287	0.02658
				Dunnett's multiple comparisons test	Mean Diff.	95.00% CI of diff.	Below threshold?	Summary	Adjusted P Value
				sh-Tfeb+TNEA vs. sh-Tfeb	-0.0375	-0.1138 to 0.03884	No	ns	0.3719
				sh-Tfeb+TNEA vs. sh-Scramble+TNEA	0.055	-0.02134 to 0.1313	No	ns	0.1578
				Fig.G	cleaved-IL1B
					sh-Tfeb	sh-Tfeb+TNEA	sh-Scramble+TNEA
					0.65	0.97	0.56
					0.84	0.9	0.5
					1.02	1.06	0.41
					0.91	1.06	0.56
				Mean	0.855	0.9975	0.5075
				Std. Deviation	0.1555	0.07762	0.07089
				Std. Error of Mean	0.07773	0.03881	0.03544
				Dunnett's multiple comparisons test	Mean Diff.	95.00% CI of diff.	Below threshold?	Summary	Adjusted P Value
				sh-Tfeb+TNEA vs. sh-Tfeb	0.1425	-0.05777 to 0.3428	No	ns	0.1635
				sh-Tfeb+TNEA vs. sh-Scramble+TNEA	0.49	0.2897 to 0.6903	Yes	***	0.0003

## Sheet: Fig. 6
Fig.6B				Fig.6C
	HI-TNEA-p-TFEB				HI-TNEA-LAMP1
	5xFAD	5xFAD+TNEA			5xFAD	5xFAD+TNEA
	1.7	0.29			0.373085	1.68131
	1.73	0.33			1.39002	1.18495
	0.47	0.27			1.3474	2.14055
	0.17	0.2			0.935759	1.95344
	1.29	0.04			1.15534	1.43935
	0.65	0.05			0.798388	1.7102
Mean	1.002	0.1967		Mean	1	1.685
Std. Deviation	0.6632	0.1248		Std. Deviation	0.3833	0.3437
Std. Error of Mean	0.2708	0.05097		Std. Error of Mean	0.1565	0.1403
Unpaired t test with Welch's correction				Unpaired t test
P value	0.0304			P value	0.0086
P value summary	*			P value summary	**
Significantly different (P < 0.05)?	Yes			Significantly different (P < 0.05)?	Yes
One- or two-tailed P value?	Two-tailed			One- or two-tailed P value?	Two-tailed
Welch-corrected t, df	t=2.922, df=5.354			t, df	t=3.259, df=10
	HI-GB13-p-TFEB				HI-GB13-LAMP1
	5xFAD	5xFAD+GB13			5xFAD	5xFAD+GB13
	1.24	0.49			1.04474	1.24799
	1.6	0.21			0.951191	0.909075
	0.63	0.41			0.834306	1.03614
	0.46	0.47			0.820341	0.916893
	1.15	0.36			1.42413	0.679335
	0.91	0.13			0.925299	0.543038
		0.02				0.354747
Mean	0.9983	0.2986		Mean	1	0.8125
Std. Deviation	0.4187	0.1808		Std. Deviation	0.2234	0.3054
Std. Error of Mean	0.1709	0.06833		Std. Error of Mean	0.09121	0.1154
Unpaired t test				Unpaired t test
P value	0.002			P value	0.2398
P value summary	**			P value summary	ns
Significantly different (P < 0.05)?	Yes			Significantly different (P < 0.05)?	No
One- or two-tailed P value?	Two-tailed			One- or two-tailed P value?	Two-tailed
t, df	t=4.028, df=11			t, df	t=1.243, df=11
	HI-GV24-p-TFEB				HI-GV24-LAMP1
	5xFAD	5xFAD+GV24			5xFAD	5xFAD+GV24
	1.14	0.29			1.06215	0.671997
	2.72	0.27			1.46233	0.801558
	0.41	0.28			1.13007	0.808279
	0.24	0.18			0.988679	0.878096
	0.93	0.35			0.676659	0.900329
	0.57				0.680105
Mean	1.002	0.274		Mean	1	0.8121
Std. Deviation	0.9048	0.06107		Std. Deviation	0.2972	0.0893
Std. Error of Mean	0.3694	0.02731		Std. Error of Mean	0.1213	0.03993
Unpaired t test with Welch's correction				Unpaired t test
P value	0.106			P value	0.209
P value summary	ns			P value summary	ns
Significantly different (P < 0.05)?	No			Significantly different (P < 0.05)?	No
One- or two-tailed P value?	Two-tailed			One- or two-tailed P value?	Two-tailed
Welch-corrected t, df	t=1.965, df=5.055			t, df	t=1.353, df=9

## Sheet: Fig. 7
Fig 7 C			Fig 7 D			Fig 7 E
HI-TNEA-total TFE3				HI-TNEA-cyt TFE3			HI-TNEA-nuc TFE3
	5xFAD	5xFAD+TNEA		5xFAD	5xFAD+TNEA		5xFAD	5xFAD+TNEA
	0.32675	1.52968		1.10181	0.685949		0.223544	6.69233
	0.59298	1.62969		0.871921	1.72231		0.797324	2.03313
	1.10745	1.49653		0.966159	1.87569		1.15477	9.55749
	1.10372	1.26353		1.20127	1.08765		1.82478	3.56994
	1.3431	0.795484		0.924818	1.11489		1.70503	6.26257
	1.526	1.18951		0.934025	2.27193		0.29456	3.71265
Mean	1	1.317	Mean	1	1.46	Mean	1	5.305
Std. Deviation	0.4551	0.3054	Std. Deviation	0.1252	0.5929	Std. Deviation	0.6845	2.727
Std. Error of Mean	0.1858	0.1247	Std. Error of Mean	0.05113	0.2421	Std. Error of Mean	0.2795	1.113
Unpaired t test			Unpaired t test with Welch's correction			Unpaired t test with Welch's correction
P value	0.1864		P value	0.1175		P value	0.0107
P value summary	ns		P value summary	ns		P value summary	*
Significantly different (P < 0.05)?	No		Significantly different (P < 0.05)?	No		Significantly different (P < 0.05)?	Yes
One- or two-tailed P value?	Two-tailed		One- or two-tailed P value?	Two-tailed		One- or two-tailed P value?	Two-tailed
t, df	t=1.419, df=10		Welch-corrected t, df	t=1.858, df=5.445		Welch-corrected t, df	t=3.751, df=5.628
Fig 7H			Fig 7 I
IF nuc TFE3/total TFE3(CA1)			IF nuc TFE3/total TFE3(CA3)
	5xFAD	5xFAD+TNEA		5xFAD	5xFAD+TNEA
	17.5943	30.7486		13.8387	30.4206
	23.4282	28.2892		10.8883	21.0228
	17.8981	26.5103		21.2888	36.2424
	18.2422	34.4767		29.456	24.0869
	24.702	19.1729		24.9561	30.8838
Mean	20.37	27.84	Mean	20.09	28.53
Std. Deviation	3.408	5.692	Std. Deviation	7.691	6.014
Std. Error of Mean	1.524	2.546	Std. Error of Mean	3.439	2.69
Unpaired t test			Unpaired t test
P value	0.036		P value	0.0891
P value summary	*		P value summary	ns
Significantly different (P < 0.05)?	Yes		Significantly different (P < 0.05)?	No
One- or two-tailed P value?	Two-tailed		One- or two-tailed P value?	Two-tailed
t, df	t=2.517, df=8		t, df	t=1.934, df=8

## Sheet: Fig.8
Fig.8D
	p-PRKAA/PRKAA			p-PRKAA/PRKAA			p-PRKAA/PRKAA
	5xFAD	5xFAD+TNEA		5xFAD	5xFAD+GB13		5xFAD	5xFAD+GV24
	1.03304	1.05992		0.742328	1.86773		1.10988	0.895703
	2.64619	1.21521		0.82612	0.949379		1.19754	0.511176
	0.35925	2.1349		0.591412	1.43357		0.786461	0.962977
	0.551158	3.21416		0.417243	0.824703		0.326741	1.30245
	0.833154	2.91894		2.21281	0.841605		1.68753	1.15421
	0.577206	4.84084		1.21008	1.19558		0.891854
					1.65512
Mean	1	2.564	Mean	1	1.253	Mean	1	0.9653
Std. Deviation	0.8402	1.414	Std. Deviation	0.6509	0.4124	Std. Deviation	0.4548	0.3002
Std. Error of Mean	0.343	0.5773	Std. Error of Mean	0.2657	0.1559	Std. Error of Mean	0.1857	0.1342
Mann Whitney test			Unpaired t test			Unpaired t test
P value	0.0152		P value	0.4136		P value	0.8875
Exact or approximate P value?	Exact		P value summary	ns		P value summary	ns
P value summary	*		Significantly different (P < 0.05)?	No		Significantly different (P < 0.05)?	No
Significantly different (P < 0.05)?	Yes		One- or two-tailed P value?	Two-tailed		One- or two-tailed P value?	Two-tailed
One- or two-tailed P value?	Two-tailed		t, df	t=0.8497, df=11		t, df	t=0.1455, df=9
Sum of ranks in column A,B	24 , 54
Mann-Whitney U	3
Fig.8E
	p-AKT/AKT			p-AKT/AKT			p-AKT/AKT
	5xFAD	5xFAD+TNEA		5xFAD	5xFAD+GB13		5xFAD	5xFAD+GV24
	0.912894	0.576626		1.23218	1.12314		1.3081	0.370656
	1.6023	0.570446		1.22261	0.925779		1.10212	0.897549
	1.09513	0.332954		1.08757	0.801645		1.37105	0.944583
	0.955583	0.75191		1.05725	0.650611		0.914873	0.477045
	0.782773	0.381297		0.77729	0.368196		0.913347	1.05713
	0.65132	0.632628		0.623101	0.484903		0.390501
					0.051384
Mean	1	2.564	Mean	1	0.6294	Mean	1	0.7494
Std. Deviation	0.8402	1.414	Std. Deviation	0.2474	0.3617	Std. Deviation	0.3548	0.3051
Std. Error of Mean	0.343	0.5773	Std. Error of Mean	0.101	0.1367	Std. Error of Mean	0.1448	0.1364
Unpaired t test			Unpaired t test			Unpaired t test
P value	0.012		P value	0.058		P value	0.2461
P value summary	*		P value summary	ns		P value summary	ns
Significantly different (P < 0.05)?	Yes		Significantly different (P < 0.05)?	No		Significantly different (P < 0.05)?	No
One- or two-tailed P value?	Two-tailed		One- or two-tailed P value?	Two-tailed		One- or two-tailed P value?	Two-tailed
t, df	t=3.063, df=10		t, df	t=2.115, df=11		t, df	t=1.241, df=9

## Sheet: Fig.S1
Fig.S1B
	Fl-APP/ACTB			Fl-APP/ACTB			Fl-APP/ACTB
	5xFAD	5xFAD+TNEA		5xFAD	5xFAD+GB13		5xFAD	5xFAD+GV24
	0.803785	0.271777		0.789241	1.14335		0.824346	0.353207
	1.09054	0.071547		1.14182	1.0036		1.24237	0.865806
	1.03019	1.05429		1.06136	1.13843		1.19876	0.261684
	0.969249	0.899282		0.945643	1.14628		0.802126	1.43152
	1.26041	0.951467		1.27605	0.723524		1.30234	0.680811
	0.845818	1.36965		0.785882	1.08094		0.630069
					0.994138
Mean	1	0.7697	Mean	1	1.033	Mean	1	1.033
Std. Deviation	0.1674	0.4952	Std. Deviation	0.1966	0.1509	Std. Deviation	0.1966	0.1509
Std. Error of Mean	0.06835	0.2022	Std. Error of Mean	0.08027	0.05702	Std. Error of Mean	0.08027	0.05702
Mann Whitney test			Mann Whitney test			Unpaired t test
P value	0.5887		P value	0.7308		P value	0.2474
Exact or approximate P value?	Exact		Exact or approximate P value?	Exact		P value summary	ns
P value summary	ns		P value summary	ns		Significantly different (P < 0.05)?	No
Significantly different (P < 0.05)?	No		Significantly different (P < 0.05)?	No		One- or two-tailed P value?	Two-tailed
One- or two-tailed P value?	Two-tailed		One- or two-tailed P value?	Two-tailed		t, df	t=1.237, df=9
Sum of ranks in column A,B	43 , 35		Sum of ranks in column A,B	39 , 52
Mann-Whitney U	14		Mann-Whitney U	18
	CTFs/ACTB			CTFs/ACTB			CTFs/ACTB
	5xFAD	5xFAD+TNEA		5xFAD	5xFAD+GB13		5xFAD	5xFAD+GV24
	0.643915	0.450847		0.864818	0.718646		0.466375	0.880904
	0.974475	0.275635		1.04571	0.792615		0.827162	1.44368
	1.02344	0.769338		1.26103	0.622757		1.34302	0.851414
	1.03802	0.290506		1.12413	0.714445		1.37762	0.896979
	1.12673	0.252609		0.907574	0.684866		0.962369	0.799608
	1.19343	0.078636		0.796745	0.604422		1.02345
					0.371567
Mean	1	0.7697	Mean	1	1.033	Mean	1	0.9745
Std. Deviation	0.1674	0.4952	Std. Deviation	0.1966	0.1509	Std. Deviation	0.3397	0.2649
Std. Error of Mean	0.06835	0.2022	Std. Error of Mean	0.08027	0.05702	Std. Error of Mean	0.1387	0.1185
Unpaired t test			Unpaired t test			Mann Whitney test
P value	0.0004		P value	0.0017		P value	0.7922
P value summary	***		P value summary	**		Exact or approximate P value?	Exact
Significantly different (P < 0.05)?	Yes		Significantly different (P < 0.05)?	Yes		P value summary	ns
One- or two-tailed P value?	Two-tailed		One- or two-tailed P value?	Two-tailed		Significantly different (P < 0.05)?	No
t, df	t=5.219, df=10		t, df	t=4.126, df=11		One- or two-tailed P value?	Two-tailed
						Sum of ranks in column A,B	38 , 28
						Mann-Whitney U	13

## Sheet: Fig. S2
Fig. S2	HI-WT-p-RELA			HI-WT-NLRP3			HI-WT-pro-CASP1			HI-WT-cleaved-CASP1			HI-WT-pro-IL1B
	WT	5xFAD		WT	5xFAD		WT	5xFAD		WT	5xFAD		WT	5xFAD
	1.57	0.72		1.14758	1.32118		0.985577	1.36471		1.07287	2.46106		0.5	1.99
	0.28	1.81		1.12568	1.8403		1.08115	1.09709		1.10748	2.14495		0.24	2.38
	0.72	2.1		1.56883	2.25291		1.00342	1.07812		0.583188	3.11723		1.26	1.72
	0.93	2.68		0.729141	2.81955		0.807745	1.28527		1.0012	3.5011		1.08	2.73
	0.95	2.33		0.743462	2.69557		1.02035	1.2823		1.42686	3.28224		1.61	2.21
	1.54	1.51		0.685317	1.70167		1.10176	1.65629		0.808403	8.78454		1.31	2.65
Mean	0.9983	1.858	Mean	1	2.105	Mean	1	1.294	Mean	1	3.882	Mean	1	2.28
Std. Deviation	0.4941	0.6893	Std. Deviation	0.3462	0.5879	Std. Deviation	0.1044	0.2106	Std. Deviation	0.2862	2.456	Std. Deviation	0.5234	0.3878
Std. Error of Mean	0.2017	0.2814	Std. Error of Mean	0.1413	0.24	Std. Error of Mean	0.04264	0.08599	Std. Error of Mean	0.1168	1.003	Std. Error of Mean	0.2137	0.1583
Unpaired t test			Unpaired t test			Unpaired t test			Mann Whitney test			Unpaired t test
P value	0.0323		P value	0.0027		P value	0.012		P value	0.0022		P value	0.0007
P value summary	*		P value summary	**		P value summary	*		Exact or approximate P value?	Exact		P value summary	***
Significantly different (P < 0.05)?	Yes		Significantly different (P < 0.05)?	Yes		Significantly different (P < 0.05)?	Yes		P value summary	**		Significantly different (P < 0.05)?	Yes
One- or two-tailed P value?	Two-tailed		One- or two-tailed P value?	Two-tailed		One- or two-tailed P value?	Two-tailed		Significantly different (P < 0.05)?	Yes		One- or two-tailed P value?	Two-tailed
t, df	t=2.484, df=10		t, df	t=3.968, df=10		t, df	t=3.063, df=10		One- or two-tailed P value?	Two-tailed		t, df	t=4.813, df=10
									Sum of ranks in column A,B	21 , 57
	HI-WT-mature-IL1B			HI-WT-Fl-APP(13months)			HI-WT-Fl-CTFs(13months)			HI-WT-NLRP3(13months)			HI-WT-pro-CASP1(13months)
	WT	5xFAD		WT	5xFAD		WT	5xFAD		WT	5xFAD		WT	5xFAD
	0.66	1.06		0.77	3.24		0.82	1.33		1	1.72		1.53	0.77
	0.85	2.03		1.08	4.15		1.41	2.8		1.24	1.44		0.85	0.94
	1.52	1.43		0.47	3.92		1.18	1.62		0.76	1.8		0.67	1
	1.11	1.67		1.68	3.38		0.59	2.36		1.01	2.23		0.95	1.75
	0.86	1.44			4.04			2.55			1.74			1.4
	1.01	1.57			4.03			1.14			1.45			1.3
Mean	1.002	1.533	Mean	1	3.793	Mean	1	1.967	Mean	1.003	1.73	Mean	1	1.193
Std. Deviation	0.2967	0.3194	Std. Deviation	0.5172	0.384	Std. Deviation	0.3656	0.6926	Std. Deviation	0.196	0.289	Std. Deviation	0.3718	0.3591
Std. Error of Mean	0.1211	0.1304	Std. Error of Mean	0.2586	0.1568	Std. Error of Mean	0.1828	0.2827	Std. Error of Mean	0.09801	0.118	Std. Error of Mean	0.1859	0.1466
Unpaired t test			Unpaired t test			Unpaired t test			Unpaired t test			Unpaired t test
P value	0.0136		P value	<0.0001		P value	0.0352		P value	0.0024		P value	0.4344
P value summary	*		P value summary	****		P value summary	*		P value summary	**		P value summary	ns
Significantly different (P < 0.05)?	Yes		Significantly different (P < 0.05)?	Yes		Significantly different (P < 0.05)?	Yes		Significantly different (P < 0.05)?	Yes		Significantly different (P < 0.05)?	No
One- or two-tailed P value?	Two-tailed		One- or two-tailed P value?	Two-tailed		One- or two-tailed P value?	Two-tailed		One- or two-tailed P value?	Two-tailed		One- or two-tailed P value?	Two-tailed
t, df	t=2.987, df=10		t, df	t=9.864, df=8		t, df	t=2.532, df=8		t, df	t=4.367, df=8		t, df	t=0.8230, df=8
	HI-WT-cleaved-CASP1(13months)			HI-WT-pro-IL1B(13months)			HI-WT-mature-IL1B(13months)
	WT	5xFAD		WT	5xFAD		WT	5xFAD
	1.38	0.99		0.58	1.74		0.28	2.21
	1.42	1.59		1.05	2.5		0.94	3.59
	0.95	1.85		1.25	3.35		1.05	4.71
	0.36	2.85		1.12	2.3		1.73	4.28
		1.98			2.17			3.55
		2.15			2.02			3.19
Mean	1.028	1.902	Mean	1	2.347	Mean	1	3.588
Std. Deviation	0.4932	0.6161	Std. Deviation	0.292	0.5547	Std. Deviation	0.5937	0.8714
Std. Error of Mean	0.2466	0.2515	Std. Error of Mean	0.146	0.2264	Std. Error of Mean	0.2968	0.3557
Unpaired t test			Unpaired t test			Unpaired t test
P value	0.0458		P value	0.0023		P value	0.0009
P value summary	*		P value summary	**		P value summary	***
Significantly different (P < 0.05)?	Yes		Significantly different (P < 0.05)?	Yes		Significantly different (P < 0.05)?	Yes
One- or two-tailed P value?	Two-tailed		One- or two-tailed P value?	Two-tailed		One- or two-tailed P value?	Two-tailed
t, df	t=2.363, df=8		t, df	t=4.405, df=8		t, df	t=5.148, df=8

[truncated: 2 more sheets: Fig.S4, Fig.S5]
